# Supplementary material for: Substrates bind to residues lining the ring of asymmetrically engaged bacterial proteasome activator Bpa
Source: Nat Commun. 2025 Mar 28;16:3042. doi: 10.1038/s41467-025-58073-1 (PMC11953334; doi:10.1038/s41467-025-58073-1)
Supplement: Supplementary file 4 — Source Data [file 41467_2025_58073_MOESM4_ESM.xlsx]

## Sheet: Fig. 6 A, B
Bpa WT: Replicate 1				Bpa WT: Replicate 2				Bpa WT: Replicate 3				Bpa H131S: Replicate 1				Bpa H131S: Replicate 2				Bpa H131S: Replicate 3				Bpa F138S: Replicate 1				Bpa F138S: Replicate 2				Bpa F138S: Replicate 3				Bpa R145S: Replicate 1				Bpa R145S: Replicate 2				Bpa R145S: Replicate 3				Bpa H131S-F138S: Replicate 1
Time (min)	Protein	Raw volume		Time (min)	Protein	Raw volume		Time (min)	Protein	Raw volume		Time (min)	Protein	Raw volume		Time (min)	Protein	Raw volume		Time (min)	Protein	Raw volume		Time (min)	Protein	Raw volume		Time (min)	Protein	Raw volume		Time (min)	Protein	Raw volume		Time (min)	Protein	Raw volume		Time (min)	Protein	Raw volume		Time (min)	Protein	Raw volume		Time (min)	Protein
0	PrcA	2445		0	PrcA	2517		0	PrcA	2242		0	PrcA	2244		0	PrcA	2438		0	PrcA	2163		0	PrcA	2184		0	PrcA	2045		0	PrcA	3704		0	PrcA	2446		0	PrcA	2381		0	PrcA	2630		0	PrcA
0	PrcB	2577		0	PrcB	2608		0	PrcB	2346		0	PrcB	2309		0	PrcB	2509		0	PrcB	2283		0	PrcB	2191		0	PrcB	2196		0	PrcB	3508		0	PrcB	2701		0	PrcB	2483		0	PrcB	2770		0	PrcB
0	Bpa	3300		0	Bpa	3547		0	Bpa	3519		0	Bpa	3858		0	Bpa	3484		0	Bpa	3302		0	Bpa	3928		0	Bpa	3147		0	Bpa	4813		0	Bpa	4388		0	Bpa	4260		0	Bpa	4247		0	Bpa
0	HspR	1708		0	HspR	1687		0	HspR	1648		0	HspR	1714		0	HspR	1818		0	HspR	1485		0	HspR	1730		0	HspR	1468		0	HspR	2015		0	HspR	1732		0	HspR	1691		0	HspR	1743		0	HspR
5	PrcA	2524		5	PrcA	2561		5	PrcA	2350		5	PrcA	2317		5	PrcA	2442		5	PrcA	2104		5	PrcA	2170		5	PrcA	2086		5	PrcA	3592		5	PrcA	2427		5	PrcA	2270		5	PrcA	2583		5	PrcA
5	PrcB	2629		5	PrcB	2622		5	PrcB	2334		5	PrcB	2397		5	PrcB	2558		5	PrcB	2296		5	PrcB	2245		5	PrcB	2305		5	PrcB	3545		5	PrcB	2561		5	PrcB	2403		5	PrcB	2866		5	PrcB
5	Bpa	3359		5	Bpa	4148		5	Bpa	3915		5	Bpa	4084		5	Bpa	3561		5	Bpa	3313		5	Bpa	3564		5	Bpa	3432		5	Bpa	4796		5	Bpa	4045		5	Bpa	4108		5	Bpa	4500		5	Bpa
5	HspR	1140		5	HspR	1067		5	HspR	1009		5	HspR	1456		5	HspR	1312		5	HspR	1026		5	HspR	1351		5	HspR	1076		5	HspR	1203		5	HspR	1293		5	HspR	1333		5	HspR	1442		5	HspR
10	PrcA	2498		10	PrcA	2542		10	PrcA	2288		10	PrcA	2246		10	PrcA	2476		10	PrcA	2126		10	PrcA	2235		10	PrcA	1996		10	PrcA	3575		10	PrcA	2352		10	PrcA	2437		10	PrcA	2652		10	PrcA
10	PrcB	2623		10	PrcB	2669		10	PrcB	2403		10	PrcB	2378		10	PrcB	2599		10	PrcB	2199		10	PrcB	2277		10	PrcB	2218		10	PrcB	3520		10	PrcB	2529		10	PrcB	2557		10	PrcB	2939		10	PrcB
10	Bpa	3357		10	Bpa	3466		10	Bpa	3987		10	Bpa	3475		10	Bpa	3965		10	Bpa	3228		10	Bpa	4194		10	Bpa	3242		10	Bpa	5010		10	Bpa	3596		10	Bpa	3692		10	Bpa	4546		10	Bpa
10	HspR	628		10	HspR	619		10	HspR	557		10	HspR	1076		10	HspR	991		10	HspR	760		10	HspR	1093		10	HspR	820		10	HspR	1012		10	HspR	1014		10	HspR	1049		10	HspR	1114		10	HspR
15	PrcA	2359		15	PrcA	2479		15	PrcA	2259		15	PrcA	2158		15	PrcA	2470		15	PrcA	2073		15	PrcA	2231		15	PrcA	2045		15	PrcA	3613		15	PrcA	2340		15	PrcA	2360		15	PrcA	2598		15	PrcA
15	PrcB	2541		15	PrcB	2590		15	PrcB	2383		15	PrcB	2348		15	PrcB	2592		15	PrcB	2306		15	PrcB	2264		15	PrcB	2257		15	PrcB	3485		15	PrcB	2486		15	PrcB	2607		15	PrcB	2784		15	PrcB
15	Bpa	3185		15	Bpa	3994		15	Bpa	3878		15	Bpa	3357		15	Bpa	3396		15	Bpa	3198		15	Bpa	3473		15	Bpa	3277		15	Bpa	3042		15	Bpa	4255		15	Bpa	3557		15	Bpa	4397		15	Bpa
15	HspR	416		15	HspR	356		15	HspR	317		15	HspR	780		15	HspR	765		15	HspR	627		15	HspR	913		15	HspR	770		15	HspR	866		15	HspR	763		15	HspR	832		15	HspR	818		15	HspR
30	PrcA	2335		30	PrcA	2382		30	PrcA	2172		30	PrcA	2124		30	PrcA	2482		30	PrcA	2029		30	PrcA	2082		30	PrcA	1962		30	PrcA	3622		30	PrcA	2501		30	PrcA	2318		30	PrcA	2580		30	PrcA
30	PrcB	2470		30	PrcB	2470		30	PrcB	2263		30	PrcB	2284		30	PrcB	2573		30	PrcB	2234		30	PrcB	2149		30	PrcB	2138		30	PrcB	3521		30	PrcB	2648		30	PrcB	2511		30	PrcB	2913		30	PrcB
30	Bpa	2983		30	Bpa	3691		30	Bpa	3249		30	Bpa	3163		30	Bpa	3401		30	Bpa	3244		30	Bpa	3845		30	Bpa	3562		30	Bpa	2799		30	Bpa	4350		30	Bpa	3673		30	Bpa	3671		30	Bpa
30	HspR	224		30	HspR	208		30	HspR	172		30	HspR	510		30	HspR	522		30	HspR	461		30	HspR	695		30	HspR	521		30	HspR	748		30	HspR	514		30	HspR	511		30	HspR	542		30	HspR
60	PrcA	2384		60	PrcA	1643		60	PrcA	2135		60	PrcA	2217		60	PrcA	2461		60	PrcA	2020		60	PrcA	2140		60	PrcA	2070		60	PrcA	3583		60	PrcA	2556		60	PrcA	2392		60	PrcA	2691		60	PrcA
60	PrcB	2503		60	PrcB	2482		60	PrcB	2308		60	PrcB	2286		60	PrcB	2574		60	PrcB	2274		60	PrcB	2175		60	PrcB	2207		60	PrcB	3425		60	PrcB	2761		60	PrcB	2512		60	PrcB	2817		60	PrcB
60	Bpa	2998		60	Bpa	3853		60	Bpa	3190		60	Bpa	3231		60	Bpa	3359		60	Bpa	3220		60	Bpa	3279		60	Bpa	3009		60	Bpa	2743		60	Bpa	4550		60	Bpa	3907		60	Bpa	4531		60	Bpa
60	HspR	129		60	HspR	120		60	HspR	109		60	HspR	395		60	HspR	400		60	HspR	296		60	HspR	592		60	HspR	410		60	HspR	633		60	HspR	394		60	HspR	307		60	HspR	378		60	HspR
120	PrcA	2527		120	PrcA	2638		120	PrcA	2312		120	PrcA	2386		120	PrcA	2422		120	PrcA	2210		120	PrcA	2216		120	PrcA	2142		120	PrcA	3577		120	PrcA	2508		120	PrcA	2460		120	PrcA	2661		120	PrcA
120	PrcB	2601		120	PrcB	2594		120	PrcB	2363		120	PrcB	2576		120	PrcB	2604		120	PrcB	2342		120	PrcB	2222		120	PrcB	2298		120	PrcB	3787		120	PrcB	2623		120	PrcB	2559		120	PrcB	2849		120	PrcB
120	Bpa	3344		120	Bpa	4207		120	Bpa	3458		120	Bpa	3534		120	Bpa	3490		120	Bpa	3268		120	Bpa	3987		120	Bpa	3396		120	Bpa	3401		120	Bpa	3598		120	Bpa	3698		120	Bpa	4530		120	Bpa
120	HspR	115		120	HspR	108		120	HspR	90		120	HspR	337		120	HspR	329		120	HspR	275		120	HspR	528		120	HspR	397		120	HspR	544		120	HspR	284		120	HspR	283		120	HspR	284		120	HspR
240	PrcA	2759		240	PrcA	2835		240	PrcA	2628		240	PrcA	2703		240	PrcA	2641		240	PrcA	2267		240	PrcA	2472		240	PrcA	2340		240	PrcA	4041		240	PrcA	2680		240	PrcA	2689		240	PrcA	2873		240	PrcA
240	PrcB	2945		240	PrcB	2858		240	PrcB	2721		240	PrcB	2825		240	PrcB	2780		240	PrcB	2492		240	PrcB	2383		240	PrcB	2481		240	PrcB	3786		240	PrcB	2911		240	PrcB	2686		240	PrcB	3015		240	PrcB
240	Bpa	3789		240	Bpa	4457		240	Bpa	4508		240	Bpa	4565		240	Bpa	3710		240	Bpa	3426		240	Bpa	4289		240	Bpa	3408		240	Bpa	5646		240	Bpa	4790		240	Bpa	4603		240	Bpa	4787		240	Bpa
240	HspR	99		240	HspR	94		240	HspR	98		240	HspR	311		240	HspR	317		240	HspR	194		240	HspR	466		240	HspR	321		240	HspR	506		240	HspR	256		240	HspR	246		240	HspR	254		240	HspR
[truncated: 40 more columns]

## Sheet: Fig. 6 C
Bpa WT	Bpa WT	Bpa WT error	Bpa H131S-F138S	Bpa H131S-F138S	Bpa H131S-F138S error	Bpa H131S-F138S-R145S	Bpa H131S-F138S-R145S	Bpa H131S-F138S-R145S error	Bpa R145S	Bpa R145S	Bpa R145S error	Bpa H131S	Bpa H131S	Bpa H131S error
HspR uM	Fraction bound		HspR WT uM	Fraction bound		HspR WT uM	Fraction bound		HspR WT uM	Fraction bound		HspR WT uM	Fraction bound
0.0191	0.0261	0.04387	0.0191	0.00877	0.02006	0.0191	0.00407	0.0049	0.019	0.02075	0.01331	0.019	0.00535	0.01516
0.0381	0.00756	0.03428	0.0381	0.00726	0.01742	0.0381	-0.00383	0.00121	0.0381	0.01858	0.00836	0.0381	0.0142	0.00833
0.0762	0.03166	0.10399	0.0762	0.00644	0.01428	0.0762	-0.00107	0.00468	0.0762	0.00597	0.0068	0.0762	0.00698	0.01192
0.1523	0.04929	0.03104	0.1523	0.0079	0.01706	0.1523	-0.00183	0.00476	0.1523	0.01529	0.01377	0.1523	0.00309	0.00811
0.3047	0.05215	0.06508	0.3047	0.01428	0.01643	0.3047	-0.000650692	0.00461	0.3047	0.01321	0.01577	0.3047	0.000735122	0.0117
0.6094	0.1207	0.05103	0.6094	0.01305	0.02378	0.6094	0.00348	0.00141	0.6094	0.03091	0.00941	0.6094	0.02821	0.00811
1.2188	0.25345	0.03697	1.2188	0.01993	0.00946	1.2188	0.00292	0.000574837	1.2188	0.04996	0.0209	1.2188	0.05779	0.00736
2.4375	0.29909	0.0427	2.4375	0.03409	0.00177	2.4375	0.00283	0.00178	2.4375	0.0527	0.01506	2.4375	0.09384	0.00705
4.875	0.66102	0.15576	4.875	0.08281	0.01983	4.875	0.01517	0.00615	4.875	0.16806	0.04349	4.875	0.14851	0.02252
9.75	0.75382	0.13332	9.75	0.19566	0.01711	9.75	0.02598	0.00461	9.75	0.35301	0.04784	9.75	0.34121	0.02142
19.5	0.79978	0.12313	19.5	0.33057	0.00498	19.5	0.03643	0.00843	19.5	0.54856	0.03388	19.5	0.50812	0.0101

## Sheet: Fig. 5S
	Bpa WT (1)	Bpa WT (2)	Bpa WT (3)	Bpa H131S (1)	Bpa H131S (2)	Bpa H131S (3)	Bpa H131S (4)	Bpa F138S (1)	Bpa F138S (2)	Bpa F138S (3)	Bpa F138S (4)	Bpa R145S (1)	Bpa R145S (2)	Bpa R145S (3)	Bpa H131S-F138S (1)	Bpa H131S-F138S (2)	Bpa H131S-F138S (3)	Bpa H131S-F138S (4)	Bpa H131S-F138S-R145S (1)	Bpa H131S-F138S-R145S (2)	Bpa H131S-F138S-R145S (3)	Bpa H131S-F138S-R145S (4)
Wavelength (nm)	Ellipticity (mdeg)	Ellipticity (mdeg)	Ellipticity (mdeg)	Ellipticity (mdeg)	Ellipticity (mdeg)	Ellipticity (mdeg)	Ellipticity (mdeg)	Ellipticity (mdeg)	Ellipticity (mdeg)	Ellipticity (mdeg)	Ellipticity (mdeg)	Ellipticity (mdeg)	Ellipticity (mdeg)	Ellipticity (mdeg)	Ellipticity (mdeg)	Ellipticity (mdeg)	Ellipticity (mdeg)	Ellipticity (mdeg)	Ellipticity (mdeg)	Ellipticity (mdeg)	Ellipticity (mdeg)	Ellipticity (mdeg)
260	-0.18717	-0.26624	-0.08991	-0.21941	-0.25214	0.01401	-0.12424	0.35173	-0.12487	0.01223	-0.14696	-0.09886	0.69952	0.41741	0.51737	-0.09086	-0.34313	0.30152	0.48336	0.43896	-0.48379	-0.05508
259.5	-0.16861	-0.29877	-0.08732	-0.20535	-0.25457	0.00615	-0.17137	0.34338	-0.11145	0.00748	-0.197	-0.16462	0.66956	0.40516	0.55353	-0.10454	-0.37158	0.37564	0.4367	0.39184	-0.46766	-0.04862
259	-0.10407	-0.22321	-0.07338	-0.11258	-0.24918	0.11057	-0.15856	0.39616	-0.10409	0.03679	-0.16404	-0.06517	0.72053	0.4306	0.60907	-0.05769	-0.36632	0.43388	0.44156	0.46295	-0.3934	-0.00678
258.5	-0.12934	-0.24546	-0.09336	-0.16359	-0.24734	0.13107	-0.13654	0.45042	-0.06213	0.05033	-0.17878	-0.02221	0.83216	0.3881	0.57584	-0.12287	-0.35994	0.4029	0.42335	0.48704	-0.45623	0.00761
258	-0.07213	-0.21388	-0.15003	-0.12103	-0.24145	0.11421	-0.10507	0.43717	-0.01056	0.10619	-0.10402	0.00621	0.77845	0.39505	0.56817	-0.11713	-0.3312	0.44339	0.44748	0.51392	-0.44866	0.04063
257.5	-0.05327	-0.27519	-0.11676	-0.17979	-0.26166	0.09494	-0.1408	0.42211	-0.02521	0.10773	-0.12826	-0.01947	0.77125	0.39094	0.56611	-0.15279	-0.37031	0.40827	0.39648	0.58194	-0.44158	0.00154
257	-0.05644	-0.2919	-0.14379	-0.1782	-0.22489	0.06052	-0.10309	0.38927	-0.11022	0.10914	-0.11498	-0.01479	0.72861	0.39457	0.59169	-0.11132	-0.37046	0.37448	0.38663	0.58314	-0.45535	-0.05858
256.5	-0.03821	-0.32451	-0.09591	-0.25553	-0.17158	0.10272	-0.04814	0.43478	-0.15497	0.06864	-0.12475	-0.04488	0.73012	0.44066	0.59374	-0.06281	-0.29985	0.36842	0.34758	0.56563	-0.47984	-0.09348
256	-0.05599	-0.28124	-0.12925	-0.16117	-0.14561	0.12826	-0.00173	0.44795	-0.12296	0.10151	-0.16658	-0.06979	0.76626	0.44974	0.56829	-0.06161	-0.34967	0.36006	0.35092	0.53792	-0.44967	-0.07725
255.5	-0.03738	-0.21413	-0.12066	-0.15273	-0.16348	0.16055	-0.0184	0.45511	-0.10428	0.09773	-0.18724	-0.02456	0.75273	0.39544	0.5414	-0.11869	-0.32532	0.38171	0.38979	0.48046	-0.41556	-0.04853
255	-0.1005	-0.20986	-0.13892	-0.16816	-0.16771	0.12034	-0.03384	0.4155	-0.08601	0.07726	-0.15039	0.02892	0.82682	0.41654	0.53121	-0.14495	-0.31805	0.38052	0.40953	0.4552	-0.44238	-0.10148
254.5	-0.14592	-0.27304	-0.18023	-0.24469	-0.24258	0.00306	-0.08357	0.39048	-0.0779	0.01065	-0.1645	-0.04216	0.71896	0.38723	0.43295	-0.23448	-0.35	0.34871	0.37362	0.41452	-0.50752	-0.16327
254	-0.17299	-0.28664	-0.15891	-0.19652	-0.18014	0.03192	-0.04839	0.35738	-0.14231	0.03483	-0.16504	-0.09446	0.71465	0.4027	0.48294	-0.22456	-0.35474	0.35962	0.35615	0.45	-0.4803	-0.12602
253.5	-0.21724	-0.27221	-0.22299	-0.2403	-0.21465	0.01673	-0.04065	0.39607	-0.08829	0.02404	-0.17761	-0.13583	0.66127	0.43257	0.48616	-0.20764	-0.36821	0.34453	0.36714	0.43678	-0.49235	-0.06167
253	-0.21263	-0.30713	-0.17192	-0.21732	-0.2243	0.02601	-0.08361	0.3987	-0.07028	0.08212	-0.16965	-0.06727	0.70054	0.44047	0.50735	-0.18817	-0.39567	0.39968	0.37921	0.4691	-0.43679	-0.09214
252.5	-0.15896	-0.3205	-0.11855	-0.21389	-0.24858	0.027	-0.09841	0.46931	-0.0251	0.11114	-0.11168	-0.04376	0.73282	0.49136	0.55118	-0.16082	-0.35474	0.44391	0.40393	0.5037	-0.41365	-0.0765
252	-0.08939	-0.31215	-0.04255	-0.23722	-0.27167	0.07553	-0.14977	0.48766	-0.03088	0.12996	-0.0799	-0.02498	0.75338	0.46408	0.54996	-0.16586	-0.33121	0.44824	0.46213	0.5148	-0.38679	-0.07378
251.5	-0.08208	-0.30083	-0.09181	-0.26634	-0.30112	0.05816	-0.15372	0.46765	-0.01861	0.12742	-0.08112	0.00999	0.76394	0.44734	0.50154	-0.15078	-0.33449	0.38708	0.3599	0.48179	-0.42785	-0.05914
251	-0.10175	-0.31192	-0.15677	-0.25779	-0.27009	0.01645	-0.15871	0.45415	-0.03762	0.10284	-0.17058	0.00168	0.74503	0.43284	0.49397	-0.12124	-0.38607	0.36388	0.29236	0.37158	-0.4726	-0.07676
250.5	-0.17092	-0.40101	-0.23194	-0.30328	-0.30389	-0.02956	-0.21686	0.37177	-0.11138	0.04131	-0.27109	-0.08364	0.65107	0.3579	0.50465	-0.21803	-0.43864	0.25215	0.22066	0.36016	-0.55923	-0.18693
250	-0.1586	-0.39999	-0.29703	-0.3779	-0.37363	-0.0731	-0.27089	0.30227	-0.11583	-0.05424	-0.2774	-0.15975	0.62175	0.32128	0.5457	-0.24703	-0.49414	0.21174	0.23301	0.37592	-0.5683	-0.25149
249.5	-0.17893	-0.45443	-0.31987	-0.42646	-0.36659	-0.10369	-0.32849	0.29808	-0.14331	-0.11653	-0.24872	-0.15776	0.62431	0.31794	0.43759	-0.29287	-0.51397	0.25133	0.2268	0.38852	-0.58252	-0.22797
249	-0.26335	-0.49094	-0.36139	-0.48764	-0.42849	-0.14908	-0.38003	0.28228	-0.18934	-0.12113	-0.29553	-0.14751	0.66584	0.2597	0.37652	-0.31973	-0.49916	0.16437	0.17934	0.25715	-0.69404	-0.20515
248.5	-0.31396	-0.5595	-0.39637	-0.46785	-0.45357	-0.20208	-0.39855	0.21915	-0.3102	-0.14966	-0.34484	-0.20781	0.62471	0.2288	0.26934	-0.35509	-0.56159	0.12052	0.20513	0.18608	-0.77961	-0.2264
248	-0.33336	-0.58382	-0.37822	-0.45547	-0.56222	-0.21469	-0.44641	0.2004	-0.3503	-0.16516	-0.45356	-0.27484	0.58356	0.15161	0.29626	-0.42603	-0.61362	0.02106	0.14872	0.08583	-0.8103	-0.31957
247.5	-0.35097	-0.62539	-0.40603	-0.44762	-0.5857	-0.27897	-0.41572	0.1407	-0.41028	-0.23984	-0.47746	-0.38817	0.56416	0.15374	0.26808	-0.44631	-0.65009	0.02572	0.07554	0.10696	-0.80314	-0.35565
247	-0.41388	-0.64691	-0.47895	-0.54877	-0.67393	-0.36138	-0.47469	0.0771	-0.46266	-0.27163	-0.53233	-0.37174	0.54535	0.09855	0.22412	-0.45398	-0.72541	-0.0168	0.02507	0.05089	-0.8311	-0.44425
246.5	-0.50026	-0.80793	-0.61258	-0.69098	-0.74119	-0.46608	-0.58601	-0.05254	-0.5665	-0.3862	-0.61046	-0.40726	0.39307	-0.00342	0.05464	-0.56728	-0.82911	-0.10407	-0.01734	-0.02352	-0.97739	-0.54388
246	-0.69609	-0.97718	-0.72961	-0.82923	-0.8648	-0.56113	-0.75133	-0.15747	-0.67484	-0.51454	-0.76222	-0.54908	0.30246	-0.19081	-0.06962	-0.77274	-0.97997	-0.28136	-0.09063	-0.07907	-1.10596	-0.72336
245.5	-0.79703	-1.04294	-0.7846	-0.81799	-0.85441	-0.61469	-0.77983	-0.18933	-0.75672	-0.49469	-0.84832	-0.59144	0.26926	-0.20621	-0.12582	-0.82543	-1.01987	-0.31508	-0.17021	-0.10164	-1.11496	-0.72673
245	-0.82342	-1.00166	-0.8296	-0.80303	-0.91189	-0.58621	-0.77902	-0.21794	-0.82149	-0.51591	-0.89477	-0.56806	0.30049	-0.21523	-0.17036	-0.81913	-1.00009	-0.2984	-0.18781	-0.101	-1.15397	-0.65247
244.5	-0.80078	-0.97715	-0.80835	-0.81342	-0.91001	-0.59244	-0.7576	-0.1913	-0.80835	-0.59299	-0.84227	-0.61927	0.26189	-0.22474	-0.19906	-0.83757	-1.02021	-0.34359	-0.28428	-0.14058	-1.14042	-0.65253
244	-0.88254	-1.01654	-0.8961	-0.9302	-0.97974	-0.6527	-0.83198	-0.27867	-0.88364	-0.68914	-0.89057	-0.73425	0.15709	-0.25755	-0.29258	-0.928	-1.08862	-0.48663	-0.38462	-0.23163	-1.25658	-0.71167
243.5	-1.05558	-1.27122	-1.05951	-1.09965	-1.11162	-0.8684	-1.04729	-0.48587	-0.99381	-0.81992	-1.03781	-0.96442	-0.00959	-0.46025	-0.46998	-1.17046	-1.28843	-0.63293	-0.55288	-0.46036	-1.45798	-0.87562
243	-1.29326	-1.48905	-1.2894	-1.29851	-1.27519	-1.0675	-1.25771	-0.76982	-1.22717	-1.10512	-1.22103	-1.18353	-0.2237	-0.69393	-0.66455	-1.39732	-1.59157	-0.87909	-0.76043	-0.68163	-1.69761	-1.08622
242.5	-1.51151	-1.70885	-1.5021	-1.5487	-1.5131	-1.29698	-1.47494	-1.04525	-1.50435	-1.36709	-1.47544	-1.40396	-0.40815	-1.01708	-0.9135	-1.63148	-1.78465	-1.13136	-0.87841	-0.98908	-1.95233	-1.36575
242	-1.68543	-1.96248	-1.73868	-1.74449	-1.7973	-1.51038	-1.59179	-1.26899	-1.73141	-1.65751	-1.72564	-1.65412	-0.54657	-1.31023	-1.15852	-1.82546	-2.01321	-1.3417	-1.11078	-1.19022	-2.16948	-1.61029
241.5	-1.95669	-2.27362	-2.02496	-2.01079	-2.14056	-1.84709	-1.87808	-1.52581	-2.02724	-1.88279	-2.02615	-1.93783	-0.87678	-1.57835	-1.46253	-2.03587	-2.25841	-1.60592	-1.45219	-1.47053	-2.4056	-1.85955
241	-2.23914	-2.54623	-2.3178	-2.23214	-2.4175	-2.17852	-2.23522	-1.77156	-2.35974	-2.17717	-2.31509	-2.2079	-1.20786	-1.84603	-1.69137	-2.37631	-2.56785	-1.88483	-1.82489	-1.80633	-2.76441	-2.10939
240.5	-2.52051	-2.8672	-2.63229	-2.56082	-2.64067	-2.39738	-2.53553	-2.12121	-2.68951	-2.50746	-2.59937	-2.49267	-1.5366	-2.13746	-2.0087	-2.71631	-2.83418	-2.18607	-2.12796	-2.12874	-3.08485	-2.4096
240	-2.76703	-3.24232	-2.87625	-2.87923	-2.83115	-2.63037	-2.80606	-2.34577	-2.98248	-2.78506	-2.88362	-2.79996	-1.80457	-2.41587	-2.3265	-3.03984	-3.08837	-2.48325	-2.438	-2.43466	-3.41352	-2.71383
239.5	-3.06446	-3.61605	-3.17917	-3.21861	-3.12881	-2.96512	-3.05313	-2.72698	-3.22772	-3.01879	-3.26998	-3.10878	-2.10515	-2.71981	-2.77044	-3.36326	-3.43183	-2.79839	-2.79001	-2.69336	-3.77193	-3.01488
239	-3.51015	-4.0217	-3.60484	-3.58226	-3.40884	-3.35727	-3.38036	-3.01825	-3.56698	-3.40171	-3.61786	-3.46492	-2.42096	-3.05735	-3.17152	-3.81349	-3.89151	-3.177	-3.12586	-2.95648	-4.17735	-3.4183
238.5	-4.03372	-4.47751	-4.0579	-4.04706	-3.89785	-3.81517	-3.85444	-3.59458	-4.06746	-3.90715	-4.04188	-3.93744	-2.83208	-3.51996	-3.64002	-4.31345	-4.48268	-3.65057	-3.53524	-3.45748	-4.68802	-3.94176
238	-4.52547	-5.01631	-4.48529	-4.50523	-4.34654	-4.28848	-4.28519	-4.10158	-4.56071	-4.42343	-4.51368	-4.46853	-3.33786	-4.03191	-4.08771	-4.88213	-4.97859	-4.14363	-4.05663	-3.97696	-5.16078	-4.44928
237.5	-4.98384	-5.44058	-4.90522	-4.87407	-4.88276	-4.70339	-4.76316	-4.63619	-5.05389	-4.92419	-5.06351	-5.00123	-3.8651	-4.56115	-4.62214	-5.3395	-5.50364	-4.61603	-4.54822	-4.48355	-5.69667	-4.79942
237	-5.5175	-5.84941	-5.46481	-5.2265	-5.29926	-5.22655	-5.1278	-5.07037	-5.4915	-5.46574	-5.53148	-5.42266	-4.40636	-5.06051	-5.11791	-5.86905	-6.07273	-5.12128	-5.06895	-4.95191	-6.2017	-5.20184
236.5	-6.1027	-6.40859	-6.16859	-5.81922	-5.85188	-5.76401	-5.68384	-5.62351	-6.13842	-6.07673	-6.08817	-6.04125	-4.94853	-5.60497	-5.68299	-6.43577	-6.63722	-5.72449	-5.62244	-5.54977	-6.84765	-5.72979
236	-6.67318	-7.02909	-6.74938	-6.35651	-6.41919	-6.30169	-6.184	-6.21184	-6.74728	-6.64578	-6.58315	-6.67289	-5.48094	-6.20105	-6.31781	-7.09079	-7.25134	-6.39395	-6.29123	-6.15632	-7.39069	-6.31913
235.5	-7.24208	-7.75889	-7.3759	-6.96267	-7.0015	-6.81177	-6.81313	-6.8371	-7.41078	-7.29344	-7.18829	-7.34917	-6.14438	-6.88839	-6.9711	-7.79217	-7.91721	-7.05152	-6.92487	-6.7609	-7.9729	-6.9428
235	-7.8316	-8.39916	-8.06128	-7.61034	-7.60595	-7.38065	-7.39687	-7.47036	-8.04628	-7.96241	-7.84718	-8.00633	-6.81527	-7.55446	-7.68136	-8.44852	-8.66488	-7.75986	-7.65107	-7.45742	-8.72232	-7.66589
234.5	-8.5166	-9.1179	-8.78617	-8.25471	-8.31434	-8.11746	-8.03615	-8.17326	-8.72209	-8.65961	-8.62955	-8.68512	-7.47856	-8.20977	-8.3698	-9.19975	-9.33731	-8.47193	-8.32309	-8.18726	-9.46862	-8.36521
234	-9.30489	-9.87698	-9.54115	-8.95881	-8.90664	-8.86237	-8.71083	-8.90164	-9.45058	-9.344	-9.32224	-9.3305	-8.12697	-8.88322	-9.15987	-9.86996	-10.149	-9.23374	-9.00423	-8.93881	-10.2817	-8.97038
233.5	-10.1216	-10.6853	-10.2897	-9.61771	-9.61124	-9.7215	-9.44336	-9.75433	-10.2949	-10.1394	-10.0942	-10.0689	-9.01193	-9.56297	-10.0199	-10.6902	-10.9812	-10.0135	-9.79057	-9.7922	-11.0858	-9.76195
233	-10.8447	-11.3765	-11.0042	-10.2471	-10.2622	-10.4707	-10.1107	-10.4649	-11.0226	-10.8487	-10.8617	-10.8782	-9.76396	-10.3446	-10.9456	-11.512	-11.8145	-10.8182	-10.6573	-10.6528	-11.9919	-10.4916
232.5	-11.578	-12.1201	-11.7225	-10.9716	-10.9866	-11.2258	-10.7691	-11.2056	-11.8279	-11.6394	-11.6222	-11.6741	-10.5818	-11.1037	-11.7925	-12.353	-12.5841	-11.5992	-11.5831	-11.4886	-12.8717	-11.3569
232	-12.3023	-12.9499	-12.416	-11.6513	-11.6523	-11.832	-11.3951	-11.8391	-12.5005	-12.3831	-12.3247	-12.4098	-11.3329	-11.9191	-12.6002	-13.2119	-13.4123	-12.356	-12.3218	-12.1813	-13.6803	-12.0198
231.5	-12.9886	-13.6521	-13.1056	-12.3326	-12.3928	-12.4529	-12.0972	-12.5122	-13.1624	-13.0398	-12.8387	-13.0339	-11.922	-12.5116	-13.3321	-14.0082	-14.1638	-13.0734	-13.0491	-12.8192	-14.4086	-12.7611
231	-13.6535	-14.4763	-13.7913	-13.0643	-13.0914	-13.1901	-12.8038	-13.2844	-13.8824	-13.7335	-13.5017	-13.6812	-12.6275	-13.2004	-14.1713	-14.8257	-15.0314	-13.8215	-13.803	-13.6026	-15.3567	-13.4364
230.5	-14.294	-15.0731	-14.463	-13.6295	-13.6483	-13.7935	-13.4646	-13.8943	-14.5168	-14.413	-14.1388	-14.2739	-13.234	-13.8458	-14.8416	-15.4909	-15.7506	-14.5307	-14.5315	-14.3185	-16.1116	-14.1609
230	-14.917	-15.6656	-15.078	-14.2653	-14.2015	-14.4161	-14.0532	-14.5349	-15.0801	-15.1003	-14.8465	-14.9059	-13.8273	-14.5394	-15.4937	-16.2451	-16.4646	-15.2372	-15.2661	-15.0106	-16.8259	-14.883
229.5	-15.5308	-16.2141	-15.6482	-14.7557	-14.7796	-14.9565	-14.705	-15.2022	-15.6781	-15.7878	-15.4397	-15.5478	-14.373	-15.2544	-16.1018	-16.9335	-17.0512	-15.8885	-15.8872	-15.6325	-17.4333	-15.6072
229	-16.1533	-16.8856	-16.2393	-15.2536	-15.3523	-15.5362	-15.2861	-15.8982	-16.3486	-16.3466	-16.1299	-16.1726	-14.9917	-15.8395	-16.8457	-17.6791	-17.6433	-16.4787	-16.5574	-16.3612	-18.1498	-16.1907
228.5	-16.9647	-17.7699	-17.0112	-15.9557	-16.0519	-16.1597	-15.8504	-16.556	-17.0739	-17.0269	-16.8163	-16.8929	-15.6412	-16.5091	-17.6083	-18.3394	-18.4175	-17.1997	-17.2761	-17.1127	-18.9178	-16.7671
228	-17.6453	-18.4064	-17.6112	-16.5681	-16.6188	-16.7318	-16.2844	-17.1637	-17.6793	-17.6225	-17.4832	-17.5206	-16.255	-17.0777	-18.3496	-18.9898	-19.0788	-17.8348	-17.9878	-17.7849	-19.6032	-17.3214
227.5	-18.2443	-19.0083	-18.2583	-17.1425	-17.2127	-17.32	-16.8776	-17.7786	-18.3359	-18.3507	-18.0664	-18.1722	-16.907	-17.7478	-18.9985	-19.6614	-19.7844	-18.5112	-18.6583	-18.4007	-20.3038	-17.9336
227	-18.693	-19.3891	-18.7374	-17.4653	-17.5595	-17.7772	-17.3277	-18.2962	-18.7596	-18.7527	-18.5482	-18.5579	-17.45	-18.2597	-19.4872	-20.1137	-20.2173	-18.8788	-19.1731	-18.7991	-20.8436	-18.3512
226.5	-19.1848	-20.022	-19.2735	-17.9638	-18.1521	-18.2786	-17.8174	-18.8122	-19.3321	-19.4453	-19.0517	-19.1699	-18.0918	-18.7335	-20.0371	-20.625	-20.7995	-19.3659	-19.7986	-19.2876	-21.4284	-18.8974
226	-19.7173	-20.5213	-19.778	-18.5063	-18.5424	-18.7116	-18.1822	-19.3171	-19.8101	-19.9496	-19.5193	-19.6824	-18.6603	-19.2928	-20.5246	-21.0673	-21.3574	-19.8277	-20.3419	-19.8284	-21.9912	-19.3021
225.5	-20.177	-21.0259	-20.33	-18.9213	-18.9388	-19.0382	-18.5636	-19.7153	-20.348	-20.4151	-19.985	-20.2475	-19.1156	-19.7399	-20.8621	-21.567	-21.8393	-20.2422	-20.7696	-20.3578	-22.425	-19.7772
225	-20.558	-21.3326	-20.7204	-19.2235	-19.0752	-19.2622	-18.7484	-20.0509	-20.5916	-20.6928	-20.3252	-20.5651	-19.339	-20.1279	-21.0774	-21.8932	-22.1433	-20.5758	-20.945	-20.725	-22.7542	-20.1061
224.5	-20.9342	-21.7682	-21.0325	-19.3951	-19.3805	-19.4495	-19.05	-20.464	-20.9914	-21.0758	-20.6565	-20.9477	-19.7189	-20.4777	-21.3895	-22.3488	-22.4765	-20.909	-21.3616	-21.0176	-23.1127	-20.4155
224	-21.2524	-22.1013	-21.3458	-19.5398	-19.5618	-19.5868	-19.2612	-20.7673	-21.2608	-21.4334	-20.8817	-21.2729	-20.091	-20.6815	-21.714	-22.603	-22.7262	-21.0987	-21.7156	-21.1349	-23.3486	-20.7801
223.5	-21.6476	-22.4762	-21.8221	-19.842	-19.9146	-19.8568	-19.6028	-21.1384	-21.7108	-21.7959	-21.2693	-21.656	-20.5497	-21.0165	-22.0565	-22.9083	-23.0025	-21.3561	-22.0583	-21.3512	-23.6885	-21.1247
223	-21.9059	-22.6694	-22.1312	-20.0912	-20.0294	-19.9424	-19.7915	-21.4057	-21.9498	-22.0781	-21.545	-21.9475	-20.7238	-21.275	-22.2247	-23.0738	-23.1483	-21.5142	-22.1819	-21.598	-23.9213	-21.3653
222.5	-22.0571	-22.8264	-22.3492	-20.3026	-20.1811	-20.0633	-20.0094	-21.6095	-22.147	-22.2645	-21.7884	-22.1366	-20.9342	-21.5221	-22.3749	-23.2937	-23.3889	-21.8006	-22.3914	-21.8091	-24.1339	-21.3884
222	-22.0546	-22.8904	-22.4072	-20.2326	-20.144	-20.0666	-20.0571	-21.4757	-22.1886	-22.3226	-21.8332	-22.1835	-20.9271	-21.7019	-22.3884	-23.328	-23.3784	-21.9195	-22.4003	-21.8197	-24.1262	-21.3545
221.5	-22.0649	-23.0099	-22.4213	-20.2192	-20.2956	-20.165	-19.9427	-21.4896	-22.2235	-22.2834	-21.8093	-22.2467	-21.0099	-21.7728	-22.4964	-23.3421	-23.4688	-21.8934	-22.3957	-21.913	-24.174	-21.3538
221	-22.113	-23.1555	-22.3892	-20.1964	-20.374	-20.1803	-19.9249	-21.5344	-22.3409	-22.3591	-21.8269	-22.3029	-20.9731	-21.7796	-22.407	-23.3088	-23.4442	-21.8433	-22.4582	-21.9313	-24.1452	-21.5043
220.5	-22.1907	-23.1363	-22.2806	-20.1559	-20.3418	-20.0609	-19.9333	-21.6056	-22.2728	-22.2329	-21.8927	-22.2717	-20.8273	-21.5481	-22.365	-23.2068	-23.429	-21.7844	-22.4101	-21.8446	-24.024	-21.4773
220	-22.2075	-22.994	-22.2741	-20.0973	-20.2178	-19.9612	-19.9673	-21.5803	-22.2222	-22.2286	-21.8298	-22.2595	-20.709	-21.4571	-22.2068	-23.1031	-23.3768	-21.8609	-22.2537	-21.7245	-23.9626	-21.3966
219.5	-22.0749	-22.8746	-22.3169	-20.097	-20.0555	-19.8624	-19.7958	-21.5665	-22.0922	-22.1068	-21.8054	-22.2058	-20.5718	-21.2991	-22.1863	-23.0352	-23.3597	-21.8313	-22.0823	-21.5994	-23.9925	-21.2766
219	-22.0704	-22.7173	-22.3628	-20.0746	-20.0504	-19.8171	-19.658	-21.4577	-22.0872	-22.1247	-21.7539	-22.1093	-20.5216	-21.2437	-22.0911	-23.0194	-23.1862	-21.7514	-22.0153	-21.5759	-23.9512	-21.2891
218.5	-21.9742	-22.7195	-22.2269	-19.9588	-20.0253	-19.6554	-19.5783	-21.3025	-22.0244	-21.9678	-21.7423	-22.1476	-20.3554	-21.2206	-22.0785	-23.0619	-23.131	-21.5118	-21.8802	-21.5146	-23.9257	-21.2194
218	-21.9769	-22.7072	-22.1393	-19.9432	-20.1394	-19.5288	-19.6577	-21.2407	-21.9445	-21.9433	-21.6254	-22.0731	-20.3199	-21.1074	-21.9161	-23.0262	-23.1036	-21.3657	-21.8726	-21.5132	-23.863	-21.1996
217.5	-22.0268	-22.8506	-22.1336	-20.0445	-20.1263	-19.4929	-19.8275	-21.2026	-21.9434	-21.9645	-21.5353	-22.1068	-20.4255	-21.1442	-21.9779	-22.9355	-23.1164	-21.4116	-21.9632	-21.5488	-23.911	-21.1906
217	-22.0635	-22.9656	-22.1911	-20.1487	-20.0993	-19.5105	-19.9437	-21.2136	-21.9462	-21.9728	-21.575	-22.0448	-20.4717	-21.1257	-21.9335	-22.8832	-23.0709	-21.4819	-21.9199	-21.4995	-23.8258	-21.0944
216.5	-21.9937	-23.0336	-22.2039	-20.0933	-19.9441	-19.426	-19.867	-21.2072	-21.8749	-21.979	-21.6335	-21.898	-20.4396	-21.1061	-21.8239	-22.8348	-23.0335	-21.5385	-21.9207	-21.4344	-23.8648	-20.9148
216	-21.8901	-22.8549	-22.2668	-20.0166	-19.9714	-19.2732	-19.8077	-21.2874	-21.871	-21.8991	-21.6336	-21.8355	-20.4383	-21.1009	-21.6642	-23.0418	-22.9982	-21.5658	-21.8199	-21.4085	-23.8948	-20.9414
215.5	-21.8407	-22.868	-22.2555	-19.8577	-19.999	-19.1795	-19.733	-21.2886	-21.8908	-21.9118	-21.6375	-21.8332	-20.4224	-21.0576	-21.5912	-23.0296	-22.9755	-21.6223	-21.822	-21.3953	-23.9088	-20.9174
215	-21.9571	-22.8841	-22.1956	-19.946	-19.9707	-19.274	-19.8233	-21.264	-22.0333	-21.8869	-21.6503	-21.845	-20.3951	-21.1879	-21.7136	-23.0752	-23.0665	-21.6335	-21.9703	-21.4693	-23.8969	-21.0825
214.5	-22.0632	-23.0391	-22.3486	-20.0211	-19.9719	-19.4301	-20.0669	-21.222	-21.9947	-22.0071	-21.6304	-21.9736	-20.4337	-21.3215	-21.6927	-23.0597	-23.1466	-21.7188	-22.0317	-21.5109	-24.0196	-21.0739
214	-22.2722	-23.3218	-22.6237	-20.2865	-20.2511	-19.6145	-20.4175	-21.3607	-22.184	-22.293	-21.9093	-22.2843	-20.5778	-21.5436	-21.8754	-23.337	-23.4149	-21.8576	-22.1898	-21.6912	-24.3826	-21.3556
213.5	-22.3848	-23.5996	-22.9058	-20.3982	-20.6432	-19.6763	-20.6691	-21.5682	-22.2993	-22.6059	-22.2021	-22.5114	-20.7568	-21.7321	-22.0148	-23.4722	-23.5749	-22.0906	-22.3468	-22.0405	-24.5667	-21.5927
213	-22.7023	-23.9567	-23.2067	-20.6709	-20.9865	-19.8407	-20.832	-21.882	-22.6461	-22.9623	-22.5896	-22.8475	-21.1143	-21.8442	-22.3491	-23.8115	-23.9539	-22.4729	-22.7472	-22.3458	-24.9243	-21.8248
212.5	-23.1039	-24.1365	-23.5158	-20.9345	-21.0813	-19.9181	-20.9189	-22.2118	-22.8345	-23.1129	-22.8783	-23.0491	-21.5043	-22.0142	-22.6019	-24.1115	-24.2238	-22.8233	-23.1732	-22.5098	-25.2408	-22.1155
212	-23.5913	-24.5143	-23.8982	-21.4612	-21.4949	-20.0796	-21.3121	-22.6434	-23.3104	-23.4733	-23.1801	-23.4568	-21.9488	-22.3623	-23.0616	-24.6063	-24.5177	-23.253	-23.5758	-22.881	-25.8034	-22.569
211.5	-24.1623	-25.0681	-24.4276	-21.8771	-21.8776	-20.4599	-21.9321	-23.1081	-23.9025	-24.0203	-23.6356	-23.9932	-22.5722	-22.9764	-23.6551	-25.1188	-25.0751	-23.678	-24.1455	-23.5242	-26.3107	-23.1592
211	-24.7674	-25.714	-25	-22.3973	-22.3867	-21.0028	-22.4958	-23.7575	-24.5372	-24.4977	-24.1195	-24.5133	-23.0405	-23.4969	-24.1623	-25.5696	-25.694	-24.1965	-24.5974	-24.0568	-26.956	-23.8407
210.5	-25.4588	-26.4589	-25.6087	-22.8508	-22.8355	-21.5889	-23.0258	-24.3131	-25.1911	-25.2139	-24.9371	-25.1871	-23.4535	-24.0981	-24.7002	-26.2	-26.2965	-24.7958	-25.2144	-24.5466	-27.4458	-24.4775
210	-25.9786	-26.9911	-25.9925	-23.2939	-23.2111	-21.9351	-23.4103	-24.8548	-25.5693	-25.7705	-25.5538	-25.6959	-23.9062	-24.6196	-25.198	-26.637	-26.87	-25.3811	-25.8126	-25.192	-28.0077	-24.9452
209.5	-26.4493	-27.3346	-26.5321	-23.6789	-23.6631	-22.0917	-23.6916	-25.2831	-25.8772	-26.2361	-26.1189	-26.1686	-24.3787	-25.1054	-25.5474	-27.0874	-27.4067	-25.9344	-26.4497	-25.643	-28.6377	-25.4636
209	-26.7911	-27.5836	-26.827	-23.8353	-24.013	-22.1344	-23.8724	-25.6423	-26.2092	-26.523	-26.2917	-26.542	-24.7992	-25.3669	-25.8033	-27.4367	-27.7804	-26.2331	-26.6736	-25.981	-29.1449	-25.7799
208.5	-26.996	-27.6276	-26.8221	-23.8059	-23.9548	-22.1901	-24.0833	-25.5544	-26.4644	-26.5632	-26.1652	-26.5591	-24.8086	-25.4667	-25.8649	-27.6889	-27.8865	-26.2663	-26.8005	-26.1155	-29.3131	-26.0792
208	-26.9311	-27.8519	-27.0627	-23.4891	-23.9438	-22.1327	-24.1731	-25.6396	-26.5287	-26.7086	-26.2076	-26.4965	-24.8275	-25.4395	-26.0103	-27.7561	-27.9247	-26.4684	-27.0207	-26.3547	-29.5229	-26.0158
207.5	-26.7949	-27.6575	-26.9111	-23.2878	-23.8162	-21.8442	-24.0678	-25.4511	-26.4466	-26.4674	-26.1347	-26.3113	-24.6972	-25.1791	-25.8037	-27.7224	-27.8385	-26.3253	-27.2258	-26.3347	-29.4981	-25.9881
207	-26.4216	-27.5435	-26.6212	-23.021	-23.3063	-21.6528	-23.72	-25.1995	-26.2844	-26.2703	-26.0076	-26.0733	-24.6398	-24.7764	-25.4801	-27.3035	-27.5945	-25.9943	-27.0638	-26.1578	-29.4642	-25.7877
206.5	-25.6538	-26.8992	-25.6712	-22.4604	-22.4336	-20.6816	-22.8135	-24.4955	-25.5063	-25.5068	-25.2278	-25.2144	-23.9078	-23.9619	-24.7204	-26.5915	-26.8581	-25.1493	-26.5628	-25.5037	-28.7386	-25.341
206	-24.8119	-26.0332	-24.8621	-21.4816	-21.613	-19.7691	-22.0006	-23.5427	-24.5473	-24.6262	-24.407	-24.3438	-22.9102	-23.2416	-23.6827	-25.4622	-25.9615	-24.4978	-25.7654	-24.696	-28.01	-24.6554
205.5	-23.7087	-24.9839	-23.6504	-20.3153	-20.5141	-18.5002	-20.8774	-22.1819	-23.3011	-23.3718	-23.4275	-23.1303	-21.6485	-22.0151	-22.4814	-24.4864	-24.826	-23.4607	-24.7624	-23.5654	-26.8529	-23.7645
205	-22.5268	-23.6095	-22.3304	-19.0016	-19.3012	-17.29	-19.5441	-21.0086	-22.0149	-22.0744	-22.2428	-21.8638	-20.5098	-20.5748	-21.1697	-23.3618	-23.4456	-22.1483	-23.6644	-22.3678	-25.594	-22.7476
204.5	-21.0826	-22.1368	-20.8014	-17.5548	-17.7112	-15.654	-17.9254	-19.5201	-20.5096	-20.5463	-20.6979	-20.2703	-18.9541	-19.0183	-19.5225	-21.7642	-21.8225	-20.4588	-22.1825	-20.8369	-24.0192	-21.3329
204	-19.5187	-20.3524	-19.1985	-15.7949	-16.1809	-13.9625	-16.4675	-18.0398	-19.1108	-19.2198	-18.8762	-18.5497	-17.2661	-17.3673	-17.7767	-20.1787	-20.0668	-18.7123	-20.3638	-19.2475	-22.528	-19.8789
203.5	-17.5867	-18.5146	-17.3994	-13.8708	-14.1138	-12.1927	-14.8057	-15.9167	-17.4339	-17.5042	-16.7945	-16.6848	-15.4638	-15.3908	-15.6807	-18.0108	-18.1485	-16.7861	-18.3782	-17.5176	-20.6946	-17.9857
203	-15.5358	-16.3236	-15.2441	-11.6054	-11.8719	-10.1983	-12.9799	-13.6959	-15.1616	-15.3739	-14.925	-14.5969	-13.2113	-13.1115	-13.4304	-15.9195	-16.0658	-14.487	-16.528	-15.3675	-18.8744	-15.9245
202.5	-12.8339	-13.6776	-12.8405	-9.0376	-9.3728	-7.74	-10.5481	-11.1649	-12.7237	-12.6417	-12.6579	-12.124	-10.8156	-10.6422	-10.7553	-13.2619	-13.4769	-11.788	-14.3561	-12.7829	-16.1706	-13.4919
202	-10.2545	-10.7347	-10.1196	-6.41578	-6.86679	-5.11867	-7.67352	-8.59007	-9.73342	-9.62348	-10.241	-8.98893	-7.94681	-7.76766	-8.0231	-10.2186	-10.656	-9.01612	-11.3708	-9.93396	-13.4207	-11.0472
201.5	-7.2149	-7.80774	-7.24562	-3.77075	-4.08425	-2.34542	-5.05608	-5.43495	-7.03922	-6.6048	-7.47372	-5.98164	-5.04414	-4.69069	-4.67955	-6.92378	-7.41565	-6.02517	-8.05905	-7.25782	-10.5123	-8.63673
201	-4.27182	-4.67552	-3.96407	-1.0292	-0.80051	0.28267	-2.39593	-1.83335	-3.85971	-3.49846	-4.52948	-2.93961	-1.97605	-1.56445	-1.52279	-3.64105	-4.18813	-2.88749	-4.67205	-4.30135	-7.50455	-5.92423
200.5	-0.89399	-0.98201	-0.49766	2.50635	2.90253	3.66889	0.68333	1.64865	-0.49327	0.25932	-0.90192	0.46715	1.94499	2.02122	2.37074	-0.00723	-0.45514	0.60164	-1.2849	-1.01906	-3.54947	-2.61901
200	2.65437	2.93776	3.41722	6.31131	6.69802	6.85792	4.29052	5.25387	3.23377	3.93749	3.0524	4.37817	5.79308	5.81248	6.07538	4.08507	3.42202	4.41925	2.38788	2.76878	0.42358	1.00483
